# Supplementary material for: Investigation of extramammary sources of Group B Streptococcus reveals its unusual ecology and epidemiology in camels
Source: PLoS One. 2021 Dec 3;16(12):e0252973. doi: 10.1371/journal.pone.0252973 (PMC8641886; doi:10.1371/journal.pone.0252973)
Supplement: S1 Dataset — The dataset includes accession numbers available at European Nucleotide Archive (ENA), information regarding herd identity, source of the isolate, sequence type (ST), capsular serotype, minimum inhibitory concentration (MIC) values for phenotypic antimicrobial resistance testing, presence/absence of antimicrobial resistance (AMR) genes, phenotypic lactose fermentation results, Lac.2 PCR results, presence/absence of the Lac.2 operon genotypes and herd-coordinates. (XLSX) [file pone.0252973.s001.xlsx]

## Sheet: swab_study
sequence_ID	Accession	Experiment	Run	Project	Total contigs	Total length	GC (%)	Country	Host	Source	Age group	Year	Herd	Sample ID	Mastitis history	ST	Serotype	Tetracycline MIC values (µg/mL)	AMR genes	Lactose fermentation	Lac.2-PCR	Lac.2	Latitude	Longitude
200918_HFK2TDSXY_100_S181	ERS6242884	ERX5420142	ERR5704760	PRJEB44246	59	2065574	35.4	Kenya	camel	rectum	calf	2019	A	9R	n/a	1652	VI	>4	tet(M)	0	0		0.32953308	36.87971751
200918_HFK2TDSXY_101_S192	ERS6242885	ERX5420145	ERR5704763	PRJEB44246	116	1989487	35.19	Kenya	camel	rectum	calf	2019	A	13R	n/a	615	II	0.5		0	0		0.32953308	36.87971751
200918_HFK2TDSXY_102_S203	ERS6242886	ERX5420147	ERR5704765	PRJEB44246	43	2026181	35.38	Kenya	camel	rectum	calf	2019	B	27R	n/a	1652	VI	>4	tet(M)	0	0		0.61201025	36.8027039
200918_HFK2TDSXY_103_S213	ERS6242887	ERX5420149	ERR5704767	PRJEB44246	101	2058387	35.41	Kenya	camel	nose	calf	2019	B	C34N	n/a	617	VI	>4	tet(M)	0	0		0.61201025	36.8027039
200918_HFK2TDSXY_104_S223	ERS6242888	ERX5420151	ERR5704769	PRJEB44246	69	2026500	35.39	Kenya	camel	nose	calf	2019	B	C36N	n/a	1652	VI	>4	tet(M)	0	0		0.61201025	36.8027039
200918_HFK2TDSXY_105_S149	ERS6242889	ERX5420153	ERR5704771	PRJEB44246	66	2026220	35.38	Kenya	camel	nose	calf	2019	B	C39N	n/a	1652	VI	>4	tet(M)	0	0		0.61201025	36.8027039
200918_HFK2TDSXY_106_S160	ERS6242890	ERX5420157	ERR5704775	PRJEB44246	59	2025910	35.38	Kenya	camel	nose	calf	2019	C	C52N	n/a	1652	VI	>4	tet(M)	0	0		0.4653647	36.87739003
200918_HFK2TDSXY_107_S171	ERS6242891	ERX5420164	ERR5704782	PRJEB44246	56	2025899	35.38	Kenya	camel	nose	calf	2019	C	C54N	n/a	1652	VI	>4	tet(M)	0	0		0.4653647	36.87739003
200918_HFK2TDSXY_108_S182	ERS6242892	ERX5420166	ERR5704784	PRJEB44246	50	2026153	35.39	Kenya	camel	nose	calf	2019	C	C57N	n/a	1652	VI	>4	tet(M)	0	0		0.4653647	36.87739003
200918_HFK2TDSXY_109_S193	ERS6242893	ERX5420169	ERR5704787	PRJEB44246	60	1990996	35.25	Kenya	camel	nose	calf	2019	C	C61N	n/a	617	VI	>4	tet(M)	0	0		0.4653647	36.87739003
200918_HFK2TDSXY_110_S204	ERS6242894	ERX5420171	ERR5704789	PRJEB44246	98	2043464	35.42	Kenya	camel	nose	calf	2019	D	C74N	n/a	617	VI	>4	tet(M), tet(L)	1	1	Lac.2d	0.36082588	36.62899178
200918_HFK2TDSXY_111_S214	ERS6242895	ERX5420178	ERR5704796	PRJEB44246	37	1973899	35.39	Kenya	camel	nose	calf	2019	E	C84Na	n/a	617	IV	≤0.25		0	0		0.4539386	36.91040404
200918_HFK2TDSXY_112_S224	ERS6242896	ERX5420790	ERR5705406	PRJEB44246	51	2023081	35.44	Kenya	camel	nose	calf	2019	E	C84Nb	n/a	617	VI	0.5		0	0		0.4539386	36.91040404
200918_HFK2TDSXY_113_S150	ERS6242897	ERX5421407	ERR5706025	PRJEB44246	43	2023448	35.45	Kenya	camel	nose	calf	2019	E	C87N	n/a	617	VI	≤0.25		0	0		0.4539386	36.91040404
200918_HFK2TDSXY_114_1_S161	ERS6242898	ERX5421985	ERR5706604	PRJEB44246	113	1990174	35.19	Kenya	camel	nose	calf	2019	F	C90N	n/a	615	II	≤0.25		0	0		0.46482118	36.91241835
200918_HFK2TDSXY_115_S172	ERS6242899	ERX5422385	ERR5707007	PRJEB44246	115	1990093	35.19	Kenya	camel	nose	calf	2019	F	C91N	n/a	615	II	≤0.25		0	0		0.46482118	36.91241835
200918_HFK2TDSXY_116_S183	ERS6242900	ERX5427131	ERR5711753	PRJEB44246	111	1989706	35.19	Kenya	camel	nose	calf	2019	F	C92N	n/a	615	II	≤0.25		0	0		0.46482118	36.91241835
200918_HFK2TDSXY_117_S194	ERS6242901	ERX5427340	ERR5711962	PRJEB44246	68	2026543	35.39	Kenya	camel	mouth	calf	2019	B	39O	n/a	1652	VI	>4	tet(M)	0	0		0.61201025	36.8027039
200918_HFK2TDSXY_118_S205	ERS6242902	ERX5427341	ERR5711963	PRJEB44246	51	1955040	35.3	Kenya	camel	mouth	calf	2019	E	83O	n/a	612	IV	≤0.25		0	0		0.4539386	36.91040404
200918_HFK2TDSXY_119_S215	ERS6242903	ERX5427342	ERR5711964	PRJEB44246	38	1973151	35.39	Kenya	camel	mouth	calf	2019	E	84Ob	n/a	617	IV	≤0.25		0	0		0.4539386	36.91040404
200918_HFK2TDSXY_120_S225	ERS6242904	ERX5427343	ERR5711965	PRJEB44246	120	1989348	35.19	Kenya	camel	mouth	calf	2019	F	89O	n/a	615	II	≤0.25		0	0		0.46482118	36.91241835
200918_HFK2TDSXY_121_S151	ERS6242905	ERX5427344	ERR5711966	PRJEB44246	77	2031588	35.44	Kenya	camel	mouth	calf	2019	F	90O	n/a	616	III	>4	tet(M)	0	0		0.46482118	36.91241835
200918_HFK2TDSXY_122_S162	ERS6242906	ERX5427361	ERR5711983	PRJEB44246	110	1990430	35.2	Kenya	camel	mouth	calf	2019	F	91O	n/a	615	II	≤0.25		0	0		0.46482118	36.91241835
200918_HFK2TDSXY_123_S173	ERS6242907	ERX5427362	ERR5711984	PRJEB44246	123	1989420	35.19	Kenya	camel	mouth	calf	2019	F	92O	n/a	615	II	≤0.25		0	0		0.46482118	36.91241835
200918_HFK2TDSXY_66_S75	ERS6242908	ERX5427363	ERR5711985	PRJEB44246	49	2025929	35.38	Kenya	camel	nose	adult	2019	A	3N	0	1652	VI	>4	tet(M)	0	0		0.32953308	36.87971751
200918_HFK2TDSXY_67_S86	ERS6242909	ERX5427367	ERR5711989	PRJEB44246	108	1989025	35.19	Kenya	camel	nose	adult	2019	A	5N	0	615	II	≤0.25		0	0		0.32953308	36.87971751
200918_HFK2TDSXY_68_S97	ERS6242910	ERX5427368	ERR5711990	PRJEB44246	47	2025775	35.38	Kenya	camel	nose	adult	2019	A	11N	0	1652	VI	>4	tet(M)	0	0		0.32953308	36.87971751
200918_HFK2TDSXY_69_S108	ERS6242911	ERX5427369	ERR5711991	PRJEB44246	42	1952433	35.31	Kenya	camel	nose	adult	2019	A	19N	0	612	IV	≤0.25		0	0		0.32953308	36.87971751
200918_HFK2TDSXY_70_S119	ERS6242912	ERX5427370	ERR5711992	PRJEB44246	48	2033566	35.5	Kenya	camel	nose	adult	2019	A	23N	0	612	IV	≤0.25		0	0		0.32953308	36.87971751
200918_HFK2TDSXY_71_S130	ERS6242913	ERX5427371	ERR5711993	PRJEB44246	84	2017525	35.4	Kenya	camel	nose	adult	2019	B	34N	0	617	VI	>4	tet(M)	0	0		0.61201025	36.8027039
200918_HFK2TDSXY_72_S141	ERS6242914	ERX5427372	ERR5711994	PRJEB44246	68	2003415	35.4	Kenya	camel	nose	adult	2019	B	42N	0	617	VI	>4	tet(M)	0	0		0.61201025	36.8027039
200918_HFK2TDSXY_73_S65	ERS6242915	ERX5427373	ERR5711995	PRJEB44246	33	2026275	35.38	Kenya	camel	nose	adult	2019	B	44N	1	1652	VI	>4	tet(M)	0	0		0.61201025	36.8027039
200918_HFK2TDSXY_74_S76	ERS6242916	ERX5427374	ERR5711996	PRJEB44246	50	2026249	35.39	Kenya	camel	nose	adult	2019	C	51N	0	1652	VI	>4	tet(M)	0	0		0.4653647	36.87739003
200918_HFK2TDSXY_75_S87	ERS6242917	ERX5427375	ERR5711997	PRJEB44246	52	2025776	35.38	Kenya	camel	nose	adult	2019	C	56N	0	1652	VI	>4	tet(M)	0	0		0.4653647	36.87739003
200918_HFK2TDSXY_76_S98	ERS6242918	ERX5427376	ERR5711998	PRJEB44246	54	2025686	35.38	Kenya	camel	nose	adult	2019	C	64N	0	1652	VI	>4	tet(M)	0	0		0.4653647	36.87739003
200918_HFK2TDSXY_77_S109	ERS6242919	ERX5427377	ERR5711999	PRJEB44246	52	2015347	35.3	Kenya	camel	nose	adult	2019	D	72N	0	617	VI	>4	tet(M), tet(L)	0	0		0.36082588	36.62899178
200918_HFK2TDSXY_78_S120	ERS6242920	ERX5427378	ERR5712000	PRJEB44246	111	2010720	35.39	Kenya	camel	nose	adult	2019	D	73N	0	617	VI	>4	tet(M), tet(L)	0	0		0.36082588	36.62899178
200918_HFK2TDSXY_79_S131	ERS6242921	ERX5427380	ERR5712002	PRJEB44246	37	1953022	35.31	Kenya	camel	nose	adult	2019	D	78N	1	612	IV	≤0.25		0	0		0.36082588	36.62899178
200918_HFK2TDSXY_80_S142	ERS6242922	ERX5427386	ERR5712008	PRJEB44246	95	1988657	35.39	Kenya	camel	nose	adult	2019	D	79N	1	617	VI	>4	tet(M), tet(L)	0	0		0.36082588	36.62899178
200918_HFK2TDSXY_81_S66	ERS6242923	ERX5427392	ERR5712014	PRJEB44246	46	1924302	35.25	Kenya	camel	nose	adult	2019	E	82N	0	612	IV	≤0.25		0	0		0.4539386	36.91040404
200918_HFK2TDSXY_82_S77	ERS6242924	ERX5427396	ERR5712018	PRJEB44246	34	1973022	35.39	Kenya	camel	nose	adult	2019	E	84N	0	617	IV	≤0.25		0	0		0.4539386	36.91040404
200918_HFK2TDSXY_84_S88	ERS6242925	ERX5427401	ERR5712023	PRJEB44246	42	1924259	35.25	Kenya	camel	nose	adult	2019	E	87N	0	612	IV	≤0.25		0	0		0.4539386	36.91040404
200918_HFK2TDSXY_85_S99	ERS6242926	ERX5427413	ERR5712035	PRJEB44246	53	2023241	35.25	Kenya	camel	nose	adult	2019	F	88N	0	617	IV	≤0.25		0	0		0.46482118	36.91241835
200918_HFK2TDSXY_86_S110	ERS6242927	ERX5427437	ERR5712059	PRJEB44246	55	2022980	35.25	Kenya	camel	nose	adult	2019	F	89N	0	617	IV	≤0.25		0	0		0.46482118	36.91241835
200918_HFK2TDSXY_87_S121	ERS6242928	ERX5428189	ERR5712432	PRJEB44246	53	2022981	35.25	Kenya	camel	nose	adult	2019	F	90N	0	617	IV	≤0.25		0	0		0.46482118	36.91241835
200918_HFK2TDSXY_88_S132	ERS6242929	ERX5428709	ERR5713331	PRJEB44246	117	1989120	35.19	Kenya	camel	nose	adult	2019	F	91N	0	615	II	≤0.25		0	0		0.46482118	36.91241835
200918_HFK2TDSXY_89_S147	ERS6242930	ERX5428733	ERR5713355	PRJEB44246	113	1989555	35.2	Kenya	camel	nose	adult	2019	F	92N	0	615	II	≤0.25		0	0		0.46482118	36.91241835
200918_HFK2TDSXY_90_S158	ERS6242931	ERX5428760	ERR5713382	PRJEB44246	59	2081688	35.53	Kenya	camel	milk	adult	2019	A	1M	1	616	III	>4	tet(M)	1	1	Lac.2d	0.32953308	36.87971751
200918_HFK2TDSXY_91_S169	ERS6242932	ERX5428786	ERR5713408	PRJEB44246	66	2065301	35.4	Kenya	camel	milk	adult	2019	A	19M	0	1652	VI	>4	tet(M)	0	0		0.32953308	36.87971751
200918_HFK2TDSXY_92_S180	ERS6242933	ERX5428805	ERR5713427	PRJEB44246	37	2027057	35.39	Kenya	camel	milk	adult	2019	B	27M	1	1652	VI	>4	tet(M)	0	0		0.61201025	36.8027039
200918_HFK2TDSXY_93_S191	ERS6242934	ERX5428826	ERR5713448	PRJEB44246	65	2003553	35.4	Kenya	camel	milk	adult	2019	B	39M	1	1652	VI	>4	tet(M)	0	0		0.61201025	36.8027039
200918_HFK2TDSXY_94_S202	ERS6242935	ERX5428850	ERR5713472	PRJEB44246	40	2100205	35.42	Kenya	camel	milk	adult	2019	B	44M	1	1652	VI	>4	tet(M)	1	1	Lac.2b	0.61201025	36.8027039
200918_HFK2TDSXY_95_S212	ERS6242936	ERX5428865	ERR5713487	PRJEB44246	57	2055437	35.46	Kenya	camel	milk	adult	2019	B	46M	0	617	VI	>4	tet(M)	0	0		0.61201025	36.8027039
200918_HFK2TDSXY_96_S222	ERS6242937	ERX5428879	ERR5713501	PRJEB44246	51	2026214	35.39	Kenya	camel	milk	adult	2019	C	60M	1	1652	VI	>4	tet(M)	0	0		0.4653647	36.87739003
200918_HFK2TDSXY_97_S148	ERS6242938	ERX5428895	ERR5713517	PRJEB44246	62	2036775	35.44	Kenya	camel	milk	adult	2019	D	73M	0	616	III	>4	tet(M)	1	1	Lac.2d	0.36082588	36.62899178
200918_HFK2TDSXY_98_S159	ERS6242939	ERX5428911	ERR5713533	PRJEB44246	63	2036462	35.43	Kenya	camel	milk	adult	2019	D	78M	1	616	III	>4	tet(M)	1	1	Lac.2d	0.36082588	36.62899178
200918_HFK2TDSXY_99_S170	ERS6242940	ERX5428926	ERR5713548	PRJEB44246	59	2035629	35.44	Kenya	camel	milk	adult	2019	D	79M	1	616	III	>4	tet(M)	1	1	Lac.2d	0.36082588	36.62899178
